# Supplementary material for: The microglia-derived protein Sema4ab attenuates regenerative neurogenesis after spinal cord injury in zebrafish
Source: PLoS Biol. 2026 Jun 18;24(6):e3003865. doi: 10.1371/journal.pbio.3003865 (PMC13309017; doi:10.1371/journal.pbio.3003865)
Supplement: S1 Data — Note that most genes are down-regulated. (XLSX) [file pbio.3003865.s024.xlsx]

## Sheet: Sheet 1
Orders	Ensembl ID	Gene Symbol	p_val	avg_log2FC	pct.1	pct.2	p_val_adj	Fold Change	Cluster	Pathway
0	ENSDARG00000058381	zgc:171775	0.0378661	2.19252	0.013	0	1	8.95775	MM#1	NOD-like-receptor signaling
1	ENSDARG00000011662	chuk	0.0194521	-0.255371	0.26	0.344	1	-1.29094	MM#1	NOD-like-receptor signaling
2	ENSDARG00000031888	mapk8a	0.0194097	-0.300287	0.129	0.188	1	-1.35025	MM#1	NOD-like-receptor signaling
3	ENSDARG00000044619	birc2	0.015176	-0.401916	0.59	0.622	1	-1.49469	MM#1	NOD-like-receptor signaling
4	ENSDARG00000044281	erbin	0.00498793	-0.441914	0.579	0.641	1	-1.55568	MM#1	NOD-like-receptor signaling
5	ENSDARG00000003570	hsp90b1	4.24575e-05	-0.632816	0.801	0.8	1	-1.8829	MM#1	NOD-like-receptor signaling
6	ENSDARG00000017037	ikbkg	0.00158662	-0.660069	0.407	0.488	1	-1.93493	MM#1	NOD-like-receptor signaling
7	ENSDARG00000067672	card9	5.41549e-06	-0.680809	0.533	0.634	0.141843	-1.97547	MM#1	NOD-like-receptor signaling
8	ENSDARG00000027777	tnfaip3	0.0053627	-0.705989	0.471	0.537	1	-2.02585	MM#1	NOD-like-receptor signaling
9	ENSDARG00000009870	mapk8b	0.0184448	-0.812875	0.042	0.078	1	-2.25438	MM#1	NOD-like-receptor signaling
10	ENSDARG00000098700	il1b	1.28683e-07	-0.819447	0.703	0.753	0.00337046	-2.26924	MM#1	NOD-like-receptor signaling
11	ENSDARG00000079123	ikbkb	1.42332e-05	-1.09865	0.239	0.369	0.372797	-3.00011	MM#1	NOD-like-receptor signaling
12	ENSDARG00000058082	birc7	1.20834e-07	-1.2297	0.135	0.272	0.00316489	-3.42021	MM#1	NOD-like-receptor signaling
13	ENSDARG00000060860	pstpip1a	5.77679e-09	-1.50107	0.085	0.216	0.000151306	-4.48647	MM#1	NOD-like-receptor signaling
14	ENSDARG00000058470	mapk13	2.29591e-05	-1.52476	0.083	0.175	0.601344	-4.59405	MM#1	NOD-like-receptor signaling
15	ENSDARG00000069264	si:ch211-196h16.5	0.0201128	-1.64408	0.009	0.028	1	-5.17626	MM#1	NOD-like-receptor signaling
16	ENSDARG00000010478	hsp90aa1.1	7.7918e-05	-2.99878	0.067	0.144	1	-20.0611	MM#1	NOD-like-receptor signaling
17	ENSDARG00000058381	zgc:171775	0.0378661	2.19252	0.013	0	1	8.95775	MM#1	RIG-I-like receptor signaling
18	ENSDARG00000011662	chuk	0.0194521	-0.255371	0.26	0.344	1	-1.29094	MM#1	RIG-I-like receptor signaling
19	ENSDARG00000031888	mapk8a	0.0194097	-0.300287	0.129	0.188	1	-1.35025	MM#1	RIG-I-like receptor signaling
20	ENSDARG00000020573	ddx3xa	0.00601804	-0.308582	0.502	0.588	1	-1.36149	MM#1	RIG-I-like receptor signaling
21	ENSDARG00000060058	cylda	0.00679511	-0.398466	0.269	0.359	1	-1.48954	MM#1	RIG-I-like receptor signaling
22	ENSDARG00000023396	atg5	0.0416769	-0.417894	0.315	0.397	1	-1.51876	MM#1	RIG-I-like receptor signaling
23	ENSDARG00000005774	ddx3xb	4.09809e-06	-0.509206	0.432	0.584	0.107337	-1.66397	MM#1	RIG-I-like receptor signaling
24	ENSDARG00000101036	traf2b	1.29842e-06	-0.615224	0.368	0.506	0.0340082	-1.85007	MM#1	RIG-I-like receptor signaling
25	ENSDARG00000067723	tank	0.0340282	-0.626598	0.224	0.284	1	-1.87123	MM#1	RIG-I-like receptor signaling
26	ENSDARG00000017037	ikbkg	0.00158662	-0.660069	0.407	0.488	1	-1.93493	MM#1	RIG-I-like receptor signaling
27	ENSDARG00000009870	mapk8b	0.0184448	-0.812875	0.042	0.078	1	-2.25438	MM#1	RIG-I-like receptor signaling
28	ENSDARG00000104396	trim25	0.00026444	-0.854273	0.309	0.416	1	-2.34967	MM#1	RIG-I-like receptor signaling
29	ENSDARG00000062085	tkfc	1.39924e-05	-0.884146	0.144	0.259	0.366489	-2.42092	MM#1	RIG-I-like receptor signaling
30	ENSDARG00000103095	tbk1	3.58681e-06	-0.947327	0.327	0.466	0.0939457	-2.57881	MM#1	RIG-I-like receptor signaling
31	ENSDARG00000022000	traf3	0.0143073	-0.98441	0.116	0.172	1	-2.67623	MM#1	RIG-I-like receptor signaling
32	ENSDARG00000018553	ifih1	0.00134559	-1.08872	0.162	0.241	1	-2.97046	MM#1	RIG-I-like receptor signaling
33	ENSDARG00000079123	ikbkb	1.42332e-05	-1.09865	0.239	0.369	0.372797	-3.00011	MM#1	RIG-I-like receptor signaling
34	ENSDARG00000006677	ripk1l	6.94544e-12	-1.46416	0.092	0.259	1.81915e-07	-4.3239	MM#1	RIG-I-like receptor signaling
35	ENSDARG00000058470	mapk13	2.29591e-05	-1.52476	0.083	0.175	0.601344	-4.59405	MM#1	RIG-I-like receptor signaling
36	ENSDARG00000076251	irf3	0.000819896	-1.73521	0.019	0.059	1	-5.67012	MM#1	RIG-I-like receptor signaling
37	ENSDARG00000103021	fadd	9.58106e-07	-2.09525	0.071	0.169	0.0250947	-8.12748	MM#1	RIG-I-like receptor signaling
38	ENSDARG00000058381	zgc:171775	0.0378661	2.19252	0.013	0	1	8.95775	MM#1	Toll-like receptor signaling
39	ENSDARG00000098486	tollip	0.0124631	0.472702	0.471	0.409	1	1.60432	MM#1	Toll-like receptor signaling
40	ENSDARG00000040251	ctsk	0.0106136	0.302328	0.819	0.769	1	1.35301	MM#1	Toll-like receptor signaling
41	ENSDARG00000011662	chuk	0.0194521	-0.255371	0.26	0.344	1	-1.29094	MM#1	Toll-like receptor signaling
42	ENSDARG00000031888	mapk8a	0.0194097	-0.300287	0.129	0.188	1	-1.35025	MM#1	Toll-like receptor signaling
43	ENSDARG00000017757	pik3cg	0.00281811	-0.360899	0.37	0.459	1	-1.43462	MM#1	Toll-like receptor signaling
44	ENSDARG00000038524	pik3r1	3.16206e-06	-0.475402	0.473	0.6	0.0828206	-1.60866	MM#1	Toll-like receptor signaling
45	ENSDARG00000075253	pik3cb	3.05555e-06	-0.479456	0.642	0.716	0.0800309	-1.61519	MM#1	Toll-like receptor signaling
46	ENSDARG00000011219	akt2	0.00748542	-0.492745	0.285	0.362	1	-1.6368	MM#1	Toll-like receptor signaling
47	ENSDARG00000018060	pik3r2	0.0319275	-0.505591	0.21	0.272	1	-1.65797	MM#1	Toll-like receptor signaling
48	ENSDARG00000087954	rac1b	0.0262428	-0.543506	0.059	0.1	1	-1.72203	MM#1	Toll-like receptor signaling
49	ENSDARG00000017037	ikbkg	0.00158662	-0.660069	0.407	0.488	1	-1.93493	MM#1	Toll-like receptor signaling
50	ENSDARG00000009870	mapk8b	0.0184448	-0.812875	0.042	0.078	1	-2.25438	MM#1	Toll-like receptor signaling
51	ENSDARG00000098700	il1b	1.28683e-07	-0.819447	0.703	0.753	0.00337046	-2.26924	MM#1	Toll-like receptor signaling
52	ENSDARG00000103095	tbk1	3.58681e-06	-0.947327	0.327	0.466	0.0939457	-2.57881	MM#1	Toll-like receptor signaling
53	ENSDARG00000068918	map2k2b	0.0259332	-0.959449	0.068	0.109	1	-2.61026	MM#1	Toll-like receptor signaling
54	ENSDARG00000052322	tlr5b	5.13193e-07	-0.983446	0.388	0.522	0.0134415	-2.67365	MM#1	Toll-like receptor signaling
55	ENSDARG00000022000	traf3	0.0143073	-0.98441	0.116	0.172	1	-2.67623	MM#1	Toll-like receptor signaling
56	ENSDARG00000077177	map2k4b	0.000639674	-1.04237	0.065	0.131	1	-2.83593	MM#1	Toll-like receptor signaling
57	ENSDARG00000054968	cd40	2.58185e-06	-1.05256	0.137	0.259	0.0676238	-2.86497	MM#1	Toll-like receptor signaling
58	ENSDARG00000104810	akt3a	0.0274759	-1.05999	0.11	0.156	1	-2.88636	MM#1	Toll-like receptor signaling
59	ENSDARG00000063583	map2k4a	4.29977e-11	-1.09632	0.244	0.447	1.1262e-06	-2.99313	MM#1	Toll-like receptor signaling
60	ENSDARG00000079123	ikbkb	1.42332e-05	-1.09865	0.239	0.369	0.372797	-3.00011	MM#1	Toll-like receptor signaling
61	ENSDARG00000061710	map3k8	7.63204e-07	-1.2593	0.3	0.447	0.0199898	-3.52295	MM#1	Toll-like receptor signaling
62	ENSDARG00000008279	map2k7	0.00898376	-1.28176	0.033	0.069	1	-3.60297	MM#1	Toll-like receptor signaling
63	ENSDARG00000010169	myd88	2.05681e-09	-1.33261	0.196	0.366	5.38719e-05	-3.79094	MM#1	Toll-like receptor signaling
64	ENSDARG00000006677	ripk1l	6.94544e-12	-1.46416	0.092	0.259	1.81915e-07	-4.3239	MM#1	Toll-like receptor signaling
65	ENSDARG00000044415	tlr5a	0.000108247	-1.48226	0.045	0.109	1	-4.4029	MM#1	Toll-like receptor signaling
66	ENSDARG00000058470	mapk13	2.29591e-05	-1.52476	0.083	0.175	0.601344	-4.59405	MM#1	Toll-like receptor signaling
67	ENSDARG00000076251	irf3	0.000819896	-1.73521	0.019	0.059	1	-5.67012	MM#1	Toll-like receptor signaling
68	ENSDARG00000103021	fadd	9.58106e-07	-2.09525	0.071	0.169	0.0250947	-8.12748	MM#1	Toll-like receptor signaling
69	ENSDARG00000090119	tlr8a	0.00368734	-3.24578	0	0.013	1	-25.6818	MM#1	Toll-like receptor signaling
70	ENSDARG00000070573	mapk3	0.0285121	0.345297	0.485	0.422	1	1.41241	MM#2	NOD-like-receptor signaling
71	ENSDARG00000010756	nod2	0.0124779	-0.250206	0.08	0.124	1	-1.28429	MM#2	NOD-like-receptor signaling
72	ENSDARG00000079123	ikbkb	0.00251427	-0.275331	0.383	0.462	1	-1.31697	MM#2	NOD-like-receptor signaling
73	ENSDARG00000031888	mapk8a	0.0260715	-0.32736	0.202	0.254	1	-1.3873	MM#2	NOD-like-receptor signaling
74	ENSDARG00000067672	card9	1.45174e-06	-0.412214	0.754	0.828	0.0380239	-1.51016	MM#2	NOD-like-receptor signaling
75	ENSDARG00000098700	il1b	0.00281063	-0.425239	0.677	0.732	1	-1.52996	MM#2	NOD-like-receptor signaling
76	ENSDARG00000010478	hsp90aa1.1	0.00319229	-0.439896	0.276	0.352	1	-1.55255	MM#2	NOD-like-receptor signaling
77	ENSDARG00000017037	ikbkg	6.23575e-07	-0.459217	0.501	0.625	0.0163327	-1.58283	MM#2	NOD-like-receptor signaling
78	ENSDARG00000070272	casp10	0.00475212	-0.583824	0.169	0.233	1	-1.79288	MM#2	NOD-like-receptor signaling
79	ENSDARG00000027552	mapk1	3.24026e-05	-0.59887	0.376	0.473	0.848689	-1.82006	MM#2	NOD-like-receptor signaling
80	ENSDARG00000003570	hsp90b1	2.51081e-13	-0.628044	0.889	0.93	6.57632e-09	-1.87394	MM#2	NOD-like-receptor signaling
81	ENSDARG00000077364	mapk9	0.0194773	-0.721032	0.091	0.133	1	-2.05656	MM#2	NOD-like-receptor signaling
82	ENSDARG00000060860	pstpip1a	9.13791e-09	-0.808093	0.316	0.452	0.00023934	-2.24363	MM#2	NOD-like-receptor signaling
83	ENSDARG00000053568	pstpip1b	0.00131554	-1.09377	0.29	0.368	1	-2.98551	MM#2	NOD-like-receptor signaling
84	ENSDARG00000058470	mapk13	4.43071e-09	-1.10234	0.112	0.245	0.000116049	-3.01119	MM#2	NOD-like-receptor signaling
85	ENSDARG00000058325	casp8	1.09131e-05	-1.17535	0.29	0.401	0.285837	-3.23929	MM#2	NOD-like-receptor signaling
86	ENSDARG00000058082	birc7	1.91104e-06	-1.26744	0.116	0.217	0.050054	-3.55174	MM#2	NOD-like-receptor signaling
87	ENSDARG00000009870	mapk8b	0.00182973	-1.52012	0.051	0.098	1	-4.57277	MM#2	NOD-like-receptor signaling
88	ENSDARG00000069264	si:ch211-196h16.5	0.000490753	-2.07316	0.013	0.047	1	-7.94994	MM#2	NOD-like-receptor signaling
89	ENSDARG00000079123	ikbkb	0.00251427	-0.275331	0.383	0.462	1	-1.31697	MM#2	RIG-I-like receptor signaling
90	ENSDARG00000020573	ddx3xa	0.0128774	-0.293413	0.624	0.678	1	-1.341	MM#2	RIG-I-like receptor signaling
91	ENSDARG00000031888	mapk8a	0.0260715	-0.32736	0.202	0.254	1	-1.3873	MM#2	RIG-I-like receptor signaling
92	ENSDARG00000101036	traf2b	0.000520503	-0.368797	0.375	0.469	1	-1.44599	MM#2	RIG-I-like receptor signaling
93	ENSDARG00000005774	ddx3xb	1.25852e-07	-0.398184	0.667	0.73	0.00329631	-1.48912	MM#2	RIG-I-like receptor signaling
94	ENSDARG00000017037	ikbkg	6.23575e-07	-0.459217	0.501	0.625	0.0163327	-1.58283	MM#2	RIG-I-like receptor signaling
95	ENSDARG00000067723	tank	0.00556529	-0.519711	0.317	0.387	1	-1.68154	MM#2	RIG-I-like receptor signaling
96	ENSDARG00000070606	ikbke	1.94659e-05	-0.534657	0.384	0.492	0.509852	-1.70686	MM#2	RIG-I-like receptor signaling
97	ENSDARG00000070272	casp10	0.00475212	-0.583824	0.169	0.233	1	-1.79288	MM#2	RIG-I-like receptor signaling
98	ENSDARG00000062085	tkfc	0.0269558	-0.638035	0.297	0.352	1	-1.89276	MM#2	RIG-I-like receptor signaling
99	ENSDARG00000077364	mapk9	0.0194773	-0.721032	0.091	0.133	1	-2.05656	MM#2	RIG-I-like receptor signaling
100	ENSDARG00000104396	trim25	6.58639e-06	-0.761489	0.491	0.597	0.172511	-2.14146	MM#2	RIG-I-like receptor signaling
101	ENSDARG00000073724	nlrx1	0.00712748	-0.864709	0.159	0.219	1	-2.37431	MM#2	RIG-I-like receptor signaling
102	ENSDARG00000103095	tbk1	1.22813e-09	-0.925381	0.348	0.51	3.21672e-05	-2.52283	MM#2	RIG-I-like receptor signaling
103	ENSDARG00000006677	ripk1l	2.11007e-09	-0.932937	0.131	0.273	5.5267e-05	-2.54196	MM#2	RIG-I-like receptor signaling
104	ENSDARG00000076251	irf3	0.00249747	-0.983345	0.035	0.075	1	-2.67338	MM#2	RIG-I-like receptor signaling
105	ENSDARG00000058470	mapk13	4.43071e-09	-1.10234	0.112	0.245	0.000116049	-3.01119	MM#2	RIG-I-like receptor signaling
106	ENSDARG00000103021	fadd	5.30754e-08	-1.14305	0.115	0.233	0.00139015	-3.13632	MM#2	RIG-I-like receptor signaling
107	ENSDARG00000058325	casp8	1.09131e-05	-1.17535	0.29	0.401	0.285837	-3.23929	MM#2	RIG-I-like receptor signaling
108	ENSDARG00000102419	azi2	0.000321592	-1.30544	0.051	0.107	1	-3.68932	MM#2	RIG-I-like receptor signaling
109	ENSDARG00000030173	traf2a	0.00101493	-1.37698	0.016	0.049	1	-3.96293	MM#2	RIG-I-like receptor signaling
110	ENSDARG00000009870	mapk8b	0.00182973	-1.52012	0.051	0.098	1	-4.57277	MM#2	RIG-I-like receptor signaling
111	ENSDARG00000098486	tollip	0.0047712	0.360376	0.398	0.308	1	1.43387	MM#2	Toll-like receptor signaling
112	ENSDARG00000070573	mapk3	0.0285121	0.345297	0.485	0.422	1	1.41241	MM#2	Toll-like receptor signaling
113	ENSDARG00000043531	jun	0.00364999	0.280094	0.671	0.59	1	1.32325	MM#2	Toll-like receptor signaling
114	ENSDARG00000079123	ikbkb	0.00251427	-0.275331	0.383	0.462	1	-1.31697	MM#2	Toll-like receptor signaling
115	ENSDARG00000011219	akt2	0.00128844	-0.276803	0.459	0.527	1	-1.31891	MM#2	Toll-like receptor signaling
116	ENSDARG00000075253	pik3cb	1.34662e-08	-0.286424	0.726	0.793	0.000352708	-1.33166	MM#2	Toll-like receptor signaling
117	ENSDARG00000006266	stat1a	0.00397297	-0.303012	0.443	0.517	1	-1.35393	MM#2	Toll-like receptor signaling
118	ENSDARG00000031888	mapk8a	0.0260715	-0.32736	0.202	0.254	1	-1.3873	MM#2	Toll-like receptor signaling
119	ENSDARG00000003250	pik3cd	0.00208402	-0.420589	0.438	0.501	1	-1.52286	MM#2	Toll-like receptor signaling
120	ENSDARG00000098700	il1b	0.00281063	-0.425239	0.677	0.732	1	-1.52996	MM#2	Toll-like receptor signaling
121	ENSDARG00000017037	ikbkg	6.23575e-07	-0.459217	0.501	0.625	0.0163327	-1.58283	MM#2	Toll-like receptor signaling
122	ENSDARG00000073675	tlr8b	0.018845	-0.504555	0.133	0.182	1	-1.65625	MM#2	Toll-like receptor signaling
123	ENSDARG00000070606	ikbke	1.94659e-05	-0.534657	0.384	0.492	0.509852	-1.70686	MM#2	Toll-like receptor signaling
124	ENSDARG00000063583	map2k4a	2.06291e-12	-0.562656	0.32	0.501	5.40317e-08	-1.75533	MM#2	Toll-like receptor signaling
125	ENSDARG00000061710	map3k8	0.00718452	-0.563182	0.19	0.249	1	-1.75625	MM#2	Toll-like receptor signaling
126	ENSDARG00000070272	casp10	0.00475212	-0.583824	0.169	0.233	1	-1.79288	MM#2	Toll-like receptor signaling
127	ENSDARG00000027552	mapk1	3.24026e-05	-0.59887	0.376	0.473	0.848689	-1.82006	MM#2	Toll-like receptor signaling
128	ENSDARG00000052322	tlr5b	0.000817015	-0.656117	0.479	0.538	1	-1.92729	MM#2	Toll-like receptor signaling
129	ENSDARG00000018060	pik3r2	1.43514e-06	-0.658573	0.411	0.529	0.0375891	-1.93203	MM#2	Toll-like receptor signaling
130	ENSDARG00000038524	pik3r1	1.13858e-06	-0.684221	0.533	0.641	0.0298218	-1.98223	MM#2	Toll-like receptor signaling
131	ENSDARG00000077364	mapk9	0.0194773	-0.721032	0.091	0.133	1	-2.05656	MM#2	Toll-like receptor signaling
132	ENSDARG00000100534	irak4	0.000100155	-0.741931	0.103	0.184	1	-2.09999	MM#2	Toll-like receptor signaling
133	ENSDARG00000017757	pik3cg	4.29991e-08	-0.786509	0.463	0.62	0.00112623	-2.19572	MM#2	Toll-like receptor signaling
134	ENSDARG00000087954	rac1b	0.0164603	-0.897134	0.078	0.119	1	-2.45256	MM#2	Toll-like receptor signaling
135	ENSDARG00000103095	tbk1	1.22813e-09	-0.925381	0.348	0.51	3.21672e-05	-2.52283	MM#2	Toll-like receptor signaling
136	ENSDARG00000006677	ripk1l	2.11007e-09	-0.932937	0.131	0.273	5.5267e-05	-2.54196	MM#2	Toll-like receptor signaling
137	ENSDARG00000008279	map2k7	0.000136719	-0.939191	0.075	0.145	1	-2.55791	MM#2	Toll-like receptor signaling
138	ENSDARG00000076251	irf3	0.00249747	-0.983345	0.035	0.075	1	-2.67338	MM#2	Toll-like receptor signaling
139	ENSDARG00000058470	mapk13	4.43071e-09	-1.10234	0.112	0.245	0.000116049	-3.01119	MM#2	Toll-like receptor signaling
140	ENSDARG00000010169	myd88	5.5859e-10	-1.10272	0.435	0.562	1.46306e-05	-3.01234	MM#2	Toll-like receptor signaling
141	ENSDARG00000103021	fadd	5.30754e-08	-1.14305	0.115	0.233	0.00139015	-3.13632	MM#2	Toll-like receptor signaling
142	ENSDARG00000058325	casp8	1.09131e-05	-1.17535	0.29	0.401	0.285837	-3.23929	MM#2	Toll-like receptor signaling
143	ENSDARG00000074371	tirap	0.0135129	-1.23207	0.023	0.049	1	-3.42832	MM#2	Toll-like receptor signaling
144	ENSDARG00000044415	tlr5a	0.0013069	-1.34361	0.116	0.179	1	-3.83286	MM#2	Toll-like receptor signaling
145	ENSDARG00000009870	mapk8b	0.00182973	-1.52012	0.051	0.098	1	-4.57277	MM#2	Toll-like receptor signaling
146	ENSDARG00000054968	cd40	3.10877e-12	-1.84242	0.12	0.277	8.14248e-08	-6.31177	MM#2	Toll-like receptor signaling
