# Supplementary material for: The microglia-derived protein Sema4ab attenuates regenerative neurogenesis after spinal cord injury in zebrafish
Source: PLoS Biol. 2026 Jun 18;24(6):e3003865. doi: 10.1371/journal.pbio.3003865 (PMC13309017; doi:10.1371/journal.pbio.3003865)
Supplement: S2 Data — (XLSX) [file pbio.3003865.s025.xlsx]

## Sheet: Fig 3
	(E) sema4ab-expressing cells
	Microglia	BDM	Other
	34	8	15
	60	10	8
	79	25	8
	28	19	2
	67	14	16
	61	10	14

## Sheet: Fig 4
	(E) integrated intensity in her4.1:eGFP
	plxnb1a			plxnb1b
	Unlesioned	Lesioned		Unlesioned	Lesioned
	921.697	616.35		1391.8	2003.15
	496.515	644.895		1992.49	1968.98
	579.099	437.656		1514.47	2235.17
	825.875	572.046		1899.54	2667.97
	696.83	594.708		2007.33	2124.17
	676.678	384.444		2387.33	2508.83
		405.439			2144.8
		607.962			2013.3
					1872.57

## Sheet: Fig 5
	(A) Ongoing neurogenesis			(B) Regenerative neurogenesis			(C) Regenerative neurogenesis			(D) Rescue				(E) Ongoing neurogenesis (Sema4ab HS)			(F) ERG proliferation			(G) Neural differentiation
	gControl	gSema4ab		gControl	gSema4ab		WT	sema4ab -/-		WT	sema4ab -/-	sema4ab -/- & hsp70:sema4ab		WT	hsp70:sema4ab		gControl	gSema4ab		gControl	gSema4ab
	1	0		11	6		11	23		5	23	6		8	2		6	17		3	4
	3	1		6	6		11	16		17	16	15		3	1		7	13		3	7
	5	1		4	12		8	15		3	15	7		9	4		9	7		5	4
	0	1		13	10		4	25		3	25	18		2	6		8	0		6	5
	0	1		4	14		10	20		16	20	10		3	3		6	13		4	7
	1	0		1	16		3	14		10	14	9		5	2			1		2	8
	0	2		2	8		14	20		11	20	7		5	4					3	7
	0	0		9	11		10	16		6	16	6		6			9	13		6	6
	0	3		9	24		7	9		4	9	5		5			6	22		4	8
	1	0		15	16			10		6	10						7	4
	3	5		10	7			15		6	15						0	16
	0	0		3	12			12		14	12			7	2		0	7
	2	2		10	22			25			25			1	3		7	13
	2	0		2	10									3	4		0	14
	0	2		6	10					11	24	8		4	5		6
		7		2	10					11	16	9		2	2
	7	0			7					8	7	3		5	5
	1	1			15					4	12	13		4	2
	5			2						10	22	9		4	1
	2	3		15						3	10	18			3
	3	1		12	15					14	10	10
	7	1		8	20					10	10	18
	1	2		5	12					7	7
	1	0		2	24						15
	1	4		9	5
	1	4		4	20
	3			2	13
	2			9	6
				8	9
				6	3

## Sheet: Fig 6
	(A) Swimming in unlesioned			(B) Swimming in lesioned			(C) Axonal bridging
	wild type	sema4ab -/-		wild type	sema4ab -/-		wild type	sema4ab -/-
	45.894	233.319		0.0523333	18.2387		19.16	20.965
	118.275	97.73		1.55767	38.0677		32.97	30.366
	143.707	112.489		4.21433	38.6747		44.06	15.56
		135.86		0.527333	90.8303		15.57	35.839
	275.82	122.363		65.2307			23.524	35.54
	200.643	99.0397		30.139	8.31867		30.867	13.915
		159.39		29.2987	76.3047		27.606	25.108
	164.916			42.9383	59.6983		15.501	9.648
	95.1053			124.674			25.029	23.136
	138.023	125.334		53.5133	32.8793		33.368	0
	99.8777			2.073	5.25667		29.626	11.942
	155.976	90.891		16.7493	27.1493		27.939
	163.02	129.759			59.8523		11.598	23.238
	157.973	80.2633		79.869	41.8807		37.389	29.567
	64.2573	148.431		20.0727	31.629		26.094	20.506
	92.5947	184.557		79.7853	29.0403		8.146	17.792
	188.564	89.756		34.5693	31.674		11.607	0
		40.8413		41.7853	106.493		19.596	28.65
	60.4413	215.479		0	84.5903		26.382	28.347
		177.018		0	4.48067		5.026	17.192
	158.747				99.1657		13.569	0
	166.625			98.8713	28.9973		12.864	19.903
	136.709			33.0417	77.2213		24.149	7.846
	104.102	102.231		48.0173	60.202		27.134	0
							18.089	3.317
	173.952	119.288		67.9893	30.6693		0	2.413
	123.945	143.125		137.653	39.72		14.17	22.318
	77.7607	90.8463		42.0083	19.8473		16.582	3.92
	94.5787	95.0117		88.8153	51.039		22.611	27.745
	113.267	118.792		63.7293	42.7317		22.913	20.81
	86.0657	88.249		146.455	20.226		36.189	0
	112.296	68.4503		47.018	45.387			27.744
	67.8757	67.9953		112.544	38.4083			14.78
	136.78	46.726		45.493	58.6757			11.459
	137.053	78.668		88.7397	32.4593
	63.2573	127.149		98.223	93.1397		26.546	0
	150.566	67.2033		63.3323	105.883		13.881	0
							9.949	6.039
	158.638	97.9737		69.1203	16.8727		18.694	12.247
	167.963	145.468		48.4137	53.832		14.776	14.78
	102.08	77.7187		42.463	13.1007		19.898	22.316
	130.451	92.4703		104.576	36.9		0	32.87
	105.55	106.903		58.8587	74.708		21.709	24.125
	120.436	105.169		73.1163	52.5457		12.361	16.887
	171.771	160.652		76.766	5.74233		34.973	0
	105.412	108.773		74.9713	12.341		11.46	12.063
	115.015	98.533		111.971	40.9163		26.229	0
	94.0543	110.017		129.497	57.0447		12.964	38.008
	156.956	195.121		172.302	38.027		0	3.317
	172.276	127.199		80.4557	46.8193		19.003	26.236
							27.737
				122.362	57.4073
				79.9113	21.9033
				103.302	22.2757
				56.915	0.491333
				36.7157	81.7997
				50.6907	1.39067
				71.7003	34.5203
				58.9727
				80.2123	44.696
				55.1563	14.0503
				105.314	24.07
				100.821	22.1663

## Sheet: Fig 7
	(A) Regenerative neurogenesis			(B) Regenerative neurogenesis			(C) Regenerative neurogenesis			(D) ERG proliferation
	gControl	gPlxnb1a		gControl	gPlxnb1b		gControl	gPlxnb1a/b		gControl	gPlxnb1a/b
	9	20		10	6		7	10		19	11
	6	4		6	9		2	16		18	14
	7	9		2	5		4	10		18	9
	2	9		10	13		4	16		8	3
	5	6		6	12		7	15		22	9
	3	2		4	5		6	4		20	18
	12	7		4	4		4	12		11	8
	2	5		9	6		4	5		16	7
	3	2		5	16		11	13		10	4
	3	3		3	6		4	5		14	8
	1	2		4	6		4	12		4	8
	7	13		8	3		2	12
	13						4	9		25	11
	5			10	4		6			15	3
				16	7					13	6
	3	2		8	7		4	11		18	23
	2	6		6	4		6	5		14	16
	6	7		10	5		3	5		16	9
	7	9		5	13		12	8		9	12
	11	5		1	5		7	10		18	14
	4	2		9	1		7	7		19	10
	1	3		1	5		9	5		13	8
	7	1		7	14		15	23		5	6
	17	9		6	1		11	3		6	4
	12	10		6	3			8		9	9
	9	3		6	8			4		5
	8	7		7	6			13
	2	8		7	6
	5	7		8	7
	8	2		5	10
	11	9		11	5
	9	11		11	6
	4	2		6	8
	2	3		7	10
	8	7		7	5
	3	5		6	12
					4

## Sheet: Fig 8
(A) Analyis of microglia and BDMs and proliferation events						(C) qRT-PCR at 4hpl			(D) qRT-PCR at 24hpl (pro-)			(E) qRT-PCR at 24hpl (anti-)				(F) tgfb3 mean intensity		(G) sema4ab mean intensity
		All cells				il1b			il1b			tgfb1a				pdgfrb:GFP		pdgfrb:GFP
	BDM		Microglia			gControl	gSema4ab		gControl	gSema4ab		gControl	gSema4ab			7.5		1.406
	gControl	gSema4ab	gControl	gSema4ab		1	0.97716		1	0.173539		1	0.716978			7		0.826
	34	27	42	42		1	0.750886		1	0.66281		1	0.886791			6.9		0.617
	26	14	36	16		1	0.938438		1	0.089209		1	0.872564			9.7		0.076
	32	22	46	21					1	0.710382		1	0.705475			10.8
	30	22	39	18		tnfa			1	0.749154						9.4		mfap4:mCherry
	13	15	35	31		gControl	gSema4ab					tgfb3				8.6		6.46
	22	22	51	34		1	0.833161		tnfa			gControl	gSema4ab					5.674
	20	24	30	38		1	1.38831		gControl	gSema4ab		1	2.84153			mfap4:mCherry		4.277
	18	26	32	22		1	1.51047		1	0.326088		1	1.56555			0.711		3.12
	33	28	32	37					1	0.485205		1	2.47655			0.776
						il6			1	0.035814		1	2.13366			0.22
						gControl	gSema4ab		1	0.307076						0.408
						1	1.36604									1.231
		Edu retaining				1	1.08673		il6							0.225
	BDM		Microglia			1	1.24401		gControl	gSema4ab						0.437
	gControl	gSema4ab	gControl	gSema4ab					1	0.228458
	10	10	24	16					1	0.232183
	8	7	23	10					1	0.476319
	11	10	25	21					1	0.455861
	11	6	21	15
	7	6	18	16					saa
	24	10	27	18					gControl	gSema4ab
	16	7	20	15					1	0.160428
	7	9	30	12					1	0.565135
	9	20	17	13					1	0.095833
									il11b
									gControl	gSema4ab
									1	0.22324
									1	0.897095
									1	0.644685
									1	0.581023

## Sheet: Fig 9
	(A) Regenerative neurogenesis			(B) Regenerative neurogenesis			(C) ERG proliferation			(D) Regenerative neurogenesis
	gControl	gTgfb3		DMSO	SB431542		gControl	gTgfb3		gControl	gSema4ab+gTgfb3
	15	7		6	4		19	10		0	2
	16	0		10	8		14	16		3	0
	9	2		9	10		19	13		2	2
	11	2		11	3		14	3		1	3
	3	0		17	6		10	20		6	10
	3	3		18	6		10	16		5	0
	7	1		7	4		12	12		13	2
	9	0		6	5		17	3		15	0
	6	0		13	4		25	12		0	2
	18	4					8	0		8	6
	12	5		9	5		6	9		0	17
	2	6		9	10		20	3		12	6
	11	0		5	2					2	0
	11	11		19	8		4	15		2	5
	10	6		6	7		17	10		8	2
	9	14		17	2		20	7		8	3
	16	6		9	7		20	12		7
	19	7		18	9		15	7		3
	17			6	7		18	11		0
		4			7		21	8		5
	7	5			12		18	7
	6	2			4		26	9		1	4
	13	10			0		17	12		16	9
	9	14						10		4	9
	12	6						8		13	11
	7	15						5		14	7
	4	8						13		7	12
	8	17						19		4	11
	10	6						15		10	13
	3	6								7	5
	10	3								12	3
	5	4								13	1
	19	10								3	3
	11	8								5	15
	4	9								12	3
	6	3								17	9
	15	1								7	5
		3								13	5
		0								16	11
										9
										12
										5
										8
