# Supplementary material for: The microglia-derived protein Sema4ab attenuates regenerative neurogenesis after spinal cord injury in zebrafish
Source: PLoS Biol. 2026 Jun 18;24(6):e3003865. doi: 10.1371/journal.pbio.3003865 (PMC13309017; doi:10.1371/journal.pbio.3003865)
Supplement: S3 Data — (XLSX) [file pbio.3003865.s026.xlsx]

## Sheet: S3 Fig
(B) sema4ab/neutrophil counts
	double-labeled				sema4ab only				mpx only
	Unlesioned	6 hpl	24 hpl		Unlesioned	6 hpl	24 hpl		Unlesioned	6 hpl	24 hpl
	0	12	5		0	57	67		0	53	43
	0	17	5		0	77	52		0	30	29
		10	12			55	82			27	34
		7	15			67	75			38	34
		7	12			68	55			62	24
		15	11			67	48			43	36
		18	8			68	42			64	21
		20	11			67	47			51	26
			22				61				27
			15				60				31

## Sheet: S4 Fig
	(A) qRT-PCR in gSema4ab			(E) Body lenght (gSema4ab)			(F) Notochord thickness (gSema4ab)			(G) Spinal cord thickness (gSema4ab)			(H) Eye diameter (gSema4ab)			(K) Body lenght (sema4ab -/-)			(L) Eye diameter (sema4ab -/-)
	sema4ab			gControl	gSema4ab		gControl	gSema4ab		gControl	gSema4ab		gControl	gSema4ab		wild type	sema4ab -/-		wild type	sema4ab -/-
	gControl	gSema4ab		3930.81	3812.64		97.0941	97.8509		48.7237	54.2938		373.164	343.21		3900	3901.2		366.4	350
	1	0.483999		3943.95	3902.32		89.1475	83.1681		73.6285	46.2815		376.683	359.449		3934	3930		387.6	350
				3757.45	3894.57		105.634	96.7821		66.5989	71.7558		345.661	355.608		4017.2	3937.6		356.4	353.6
				3948.59	3808.63		97.9718	91.5545		53.7825	72.7552		372.9	324.655		3879.6	3937.6		402.4	346.4
				3731.73	3746.77		91.8445	96.8126		46.8058	60.0075		370.101	335.404		3896	4025.2		387.6	360
				3632.55	3908.41		105.412	89.1541		64.5839	54.9956		373.942	377.352		3984.4	3830		375.2	346
				3901.16	3849.81		84.9399	85.9135		53.5794	46.0008		365.483	346.683		3909.2	3937.6		391.6	362.8
				3872.41	3803.36		84.0824	91.7351		44.7835	48.5768		368.126	350.349		3925.6	3979.6		376	337.6
				3915.01	3869.08		88.1961	93.5025		59.6399	50.3446		374.515	350.819		4021.2	4021.2		383.6	363.2
				3937.5	3869.72		87.1551	93.5214		47.6772	52.2372		378.902	361.185		3941.6	3996.4		397.6	337.6
				3821.67	3907.47		91.3801	94.6396		53.3993	47.7268		387.663	351.613			3937.6		392.8	346
				3897.98	3850.89		113.063	92.1372		52.9867	70.824		403.877	360.832			3850		382.4	358.4
				3782.07	3877.05		92.4697	89.1475		47.9936			383.745	357.241						337.6
				3879.83	3656.83		99.8092	92.6389			55.5301		405.643	349.493
				3801.06	3855.09		88.1207	93.4962		75.8847	59.6093		396.207	320.807
				3884.08	3932.76		90.4146	91.3283		76.127	66.3405		399.043	333.079
				3852.59	3861.92		94.5974	93.5025		66.0743	55.7783		392.515	350.365
				3816.5	3702.65		92.4665	94.6833		63.9661	65.664		392.055	349.584
				3809.28	3806.98		89.174	92.1372		66.5189	50.7305		393.087	352.494
				3770.31	3841.92		89.7059	101.429		72.9345	61.6382		371.154	348.418
				3790.66			80.46	85.8929		72.847	56.8965		393.743	356.25
				3746.04			83.1681	93.4661		73.7202	64.9529		352.573
				3886.59			86.6754	80.2967		72.9873	58.9186		415.183
				3731.82			92.8174	95.6844		69.9651	58.2977		367.084
				3894.02			86.5679	94.5868		74.4413			361.615
				3755.68									356.839
				3766.29									357.481
				3958.79									359.577

## Sheet: S5 Fig
	(D) qRT-PCR for sema4ab			(E) Regenrative neurogenesis (sema4ab over-expression)
	3hpHS			Control	hsp70:sema4ab
	Control	HS		13	7
	1	42.12		10	5
				7	6
	8hpHS			4	5
	Control	HS		7	11
	1	135.925		5	1
				12	3
	16hpHS			16	11
	Control	HS		16	9
	1	22.0087		8	6
				4	0
	24hpHS
	Control	HS		5	14
	1	1.236		17	12
				3	5
				3	7
				16	9
				10	13
				11	2
				6	1
				4	4
				6	8
				6	7
				14	0

## Sheet: S6 Fig
	(A) qRT-PCRs in gPlxnb1a and gPlxnb1b			(G) Regenerative neurogenesis			(H) Regenerative neurogenesis
	plxnb1a			gControl	gPlxnb2a		gControl	gPlxnb2b
	gControl	gPlxnb1a		6	4		3	5
	1	0.612924		1	12		3	9
				11	5		8	3
	plxnb1b			11	3		4	6
	gControl	gPlxnb1b		14	2		2	4
	1	0.541535		10	8		6	1
				3	9		2	9
				11	7		8	1
				4	2		11	2
				2	2		3	3
				1	7		8	1
				1			11	1
				2			5	8
				2			1	1
							14	16
							3	1
							3	9
							10	6
							4	4
							13	2
							13	15
							2	9
							16	3
							5	14
							10	4
							7	5
							9	3
							15	6
							10	14
							0	7
								2
								12
								3
								4
								10
								13
								4

## Sheet: S7 Fig
(B) Neutrophils at 4hpl			(C) Neutrophils at 24hpl			(D) Fibroblasts at 24 hpl			(E) BDM/Microglia at 24 hpl			(F) Cell death at 24 hpl			(G) Phagocytosis at 24 hpl
	gControl	gSema4ab		gControl	gSema4ab		gControl	gSema4ab		gControl	gSema4ab		gControl	gSema4ab		gControl	gSema4ab
	46	47		5	11		100819	70503.8		58	91		40.7118	33.2565		13	10
	45	45		20	11		118333	38911.4		66	84		35.2307	50.1795		16	11
	49	52		5	9		76089	109261		75	69		39.6013	42.6867		18	21
	49	41		23	11		85991.1	66160		75	76		49.6538	66.3582		10	16
	49	36		26	27		106947	129162		103	73		85.8435	57.5413		14	28
	50	44		10	6		183142	206310		81	73		39.4128	39.2163		9	15
	37						102106	126142		79	85		26.329	36.7309		26	14
	38	33		13	23		207371	112273		74	86		31.7431	76.2509		40	11
	50	42		19	12		139447	137100		88	75		68.2628	31.5081		11	34
		39		17	13		233176	193290		84	93		126.456	88.5996		4	18
	54	38		13	25					79	48		44.3463	73.6221		38	16
	29	57		14	34					72	88		26.5225	60.5716		55	15
	53	39								79	68		90.9131	49.0431		47	15
	56	42		7	21					61	59		87.4987			10
	53			12	7					95	65		29.0942
	29			17	21					87	64		85.0833
	56			24	17					92	74
	31			9	13					85	72
	52				10					83	70
					23					88	61
										72	80
										105	95
										93	73
										80	92
										97	90
										101	56
										91	51
										61	35
										51	81
										116	85
										89
										71
										109

## Sheet: S8 Fig
(B) il1b:GFP mean intensity			(C) tnfa:eGFP mean intensity			(D) Mean intensity of il1b in apoeb+ cells				(F) qRT-PCR in gPlxnb1a/b
	gControl	gSema4ab		gControl	gSema4ab		gControl	gSema4ab		il1b
	0.805156	0.916571		1.15567	0.695058		1.099	0.842		gControl	gPlxnb1a/b
	1.06181	0.633748		1.12326	0.658513		1.078	0.867		1	0.864555
	1.09284	0.751417		0.966738	0.73712		1.261	0.876		1	0.804454
	0.881826	0.769484		0.678509	0.824003		1.198	1.097		1	1.30028
	1.0222	0.908001		1.5032	0.655754		0.877	0.787
	0.755355	0.602709		0.803316	0.839862		0.727	0.904		tnfa
	1.02799	0.656679		0.946741	0.732983		1.149	0.853		gControl	gPlxnb1a/b
	0.873024	0.927226					0.875	0.837		1	1.12856
	1.61633	0.728022					0.934	0.994		1	0.821916
				1.54251	0.928813		1.047	0.653		1	1.43086
	1.49542	0.510056		0.839173	0.766771		0.928	1.073
	1.22047	0.726169		0.977081	0.781251		0.941	0.712		il6
	1.0354	0.552676		1.36667	0.548875		0.888	0.915		gControl	gPlxnb1a/b
	0.986061	0.816506		0.763323	0.508192			0.935		1	0.588233
	1.08636	0.707638		0.772287	0.468199			0.813		1	1.17692
	0.614754	0.403968		0.724019	0.66265			1.019		1	0.867679
	0.670114	0.458865		1.09706	0.33098			0.763
	0.754892			1.03362	0.682647			1.134		tgfb3
				1.15705				0.878		gControl	gPlxnb1a/b
				1.01776						1	1.11156
				0.84331						1	0.786261
				0.992251						1	1.44559
				0.696437

## Sheet: S9 Fig 
(A) Mean intensity of tgfb3 (whole)				(B) Mean intensity of tgfb3 (fibroblasts)				(E) qRT-PCR in gTgfb3
	gControl	gSema4ab			gControl	gSema4ab		tgfb3
	1.19135	1.21298			0.878788	1.13636		gControl	gTgfb3
	1.05558	1.15629			1.30303	1.06061		1	0.264968
	1.22939	1.17344			1.15152	1.04545
	0.909362	1.17792			0.909091	1.13636
	0.804924	1.28385			0.954545	1.4697
	0.985453	1.51511			1.16667	1.63636
	0.700485	1.47333			0.636364	1.42424
	0.845207	1.4517				1.30303
	1.17717	1.29653
	0.7348	1.51256			1.19363	0.907162
	1.05035				1.07427	0.954907
	1.31593				1.26525	0.97878
					0.572944	1.24138
					1.00265	1.64721
					1.28912	0.954907
					1.0504	1.26525
					0.811671

## Sheet: S10 Fig
(C) qRT-PCR in csf1ra/b -/-			(E) qRT-PCR after YVAD
tgfb3			tgfb3
WT	csf1ra/b -/-		DMSO	YVAD
1	2.59074		1	0.937354
1	1.3757		1	0.997942
1	1.84395		1	1.0618
1	1.25672
1	2.42564
			(E) qRT-PCR in gTnfrsf1a
			tgfb3
			gControl	gTnfrsf1a
			1	1.09847
			1	1.60677
			1	0.611533
