# Supplementary material for: The microglia-derived protein Sema4ab attenuates regenerative neurogenesis after spinal cord injury in zebrafish
Source: PLoS Biol. 2026 Jun 18;24(6):e3003865. doi: 10.1371/journal.pbio.3003865 (PMC13309017; doi:10.1371/journal.pbio.3003865)
Supplement: S4 Data — (XLSX) [file pbio.3003865.s027.xlsx]

## Sheet: Hoja1
Fibroblast cluster	Gene	Reference citation
ECM-associated	hapln1b	Mahony CB, Cacialli P, Pasche C, Monteiro R, Savvides SN, Bertrand JY. Hapln1b, a central organizer of the ECM, modulates kit signaling to control developmental hematopoiesis in zebrafish. Blood Adv. 2021 Dec 14;5(23):4935-4948. doi: 10.1182/bloodadvances.2020001524. PMID: 34543380; PMCID: PMC9152995.
	HAPLN1	Chen, Y., Luo, C., Huang, K. et al. HAPLN1 Exhibits Dual Effects: Facilitating Extracellular Matrix Restoration while Enhancing Inflammatory Mediator Production in Arthritic Chondrocytes. Inflammation 48, 4504–4516 (2025). https://doi.org/10.1007/s10753-025-02342-0
	fbln1c	Liu G, Cooley MA, Jarnicki AG, Borghuis T, Nair PM, Tjin G, Hsu AC, Haw TJ, Fricker M, Harrison CL, Jones B, Hansbro NG, Wark PA, Horvat JC, Argraves WS, Oliver BG, Knight DA, Burgess JK, Hansbro PM. Fibulin-1c regulates transforming growth factor-β activation in pulmonary tissue fibrosis. JCI Insight. 2019 Jul 25;5(16):e124529. doi: 10.1172/jci.insight.124529. PMID: 31343988; PMCID: PMC6777837.
Mesenchymal fibroblasts	six1b	Wang W, Yang Z, Li M, Wang Z, Shan Y, Qu Z. Six1 Promotes Epithelial-Mesenchymal Transition in Bronchial Epithelial Cells via the TGFβ1/Smad Signalling Pathway. Int Arch Allergy Immunol. 2021;182(6):479-488. doi: 10.1159/000512873. Epub 2021 Feb 25. PMID: 33631753.
	eya1	Wang C, Gargollo P, Guo C, Tang T, Mingin G, Sun Y, Li X. Six1 and Eya1 are critical regulators of peri-cloacal mesenchymal progenitors during genitourinary tract development. Dev Biol. 2011 Dec 1;360(1):186-94. doi: 10.1016/j.ydbio.2011.09.020. Epub 2011 Sep 24. PMID: 21968101; PMCID: PMC3225897.
	eomesa	Izabela Tuleta, Anis Hanna, Claudio Humeres, Jennifer T Aguilan, Simone Sidoli, Fenglan Zhu, Nikolaos G Frangogiannis, Fibroblast-specific TGF-β signaling mediates cardiac dysfunction, fibrosis, and hypertrophy in obese diabetic mice, Cardiovascular Research, Volume 120, Issue 16, November 2024, Pages 2047–2063, https://doi.org/10.1093/cvr/cvae210
Perivascular fibroblasts	foxc1a	Prasitsak, T., Nandar, M., Okuhara, S., Ichinose, S., Ota, M.S. and Iseki, S. (2015), Foxc1 is required for early stage telencephalic vascular development. Dev. Dyn., 244: 703-711. https://doi.org/10.1002/dvdy.24269
	foxd1	Gomez IG, Duffield JS. The FOXD1 lineage of kidney perivascular cells and myofibroblasts: functions and responses to injury. Kidney Int Suppl (2011). 2014 Nov;4(1):26-33. doi: 10.1038/kisup.2014.6. PMID: 26312147; PMCID: PMC4536957.
	col18a1b	Khoshneviszadeh M, Henneicke S, Pirici D, Senthilnathan A, Morton L, Arndt P, Kaushik R, Norman O, Jukkola J, Dunay IR, Seidenbecher C, Heikkinen A, Schreiber S, Dityatev A. Microvascular damage, neuroinflammation and extracellular matrix remodeling in Col18a1 knockout mice as a model for early cerebral small vessel disease. Matrix Biol. 2024 Apr;128:39-64. doi: 10.1016/j.matbio.2024.02.007. Epub…
	cldn11a	Berndt P, Winkler L, Cording J, Breitkreuz-Korff O, Rex A, Dithmer S, Rausch V, Blasig R, Richter M, Sporbert A, Wolburg H, Blasig IE, Haseloff RF. Tight junction proteins at the blood-brain barrier: far more than claudin-5. Cell Mol Life Sci. 2019 May;76(10):1987-2002. doi: 10.1007/s00018-019-03030-7. Epub 2019 Feb 7. PMID: 30734065; PMCID: PMC11105330.
Signalling related	fgf8a	Wan J, Goldman D. Opposing Actions of Fgf8a on Notch Signaling Distinguish Two Muller Glial Cell Populations that Contribute to Retina Growth and Regeneration. Cell Rep. 2017 Apr 25;19(4):849-862. doi: 10.1016/j.celrep.2017.04.009. PMID: 28445734; PMCID: PMC5467687.
	fgf8b	García-Hernández S, Potashner SJ, Morest DK. Role of fibroblast growth factor 8 in neurite outgrowth from spiral ganglion neurons in vitro. Brain Res. 2013 Sep 5;1529:39-45. doi: 10.1016/j.brainres.2013.07.030. Epub 2013 Jul 24. PMID: 23891716; PMCID: PMC5217747.
	fsta	Forrester HB, Ivashkevich A, McKay MJ, Leong T, de Kretser DM, et al. (2013) Follistatin Is Induced by Ionizing Radiation and Potentially Predictive of Radiosensitivity in Radiation-Induced Fibrosis Patient Derived Fibroblasts. PLOS ONE 8(10): e77119. https://doi.org/10.1371/journal.pone.0077119
Signalling related 2	asip1	Cal, L., Suarez-Bregua, P., Comesaña, P. et al. Countershading in zebrafish results from an Asip1 controlled dorsoventral gradient of pigment cell differentiation. Sci Rep 9, 3449 (2019). https://doi.org/10.1038/s41598-019-40251-z
	agrp	https://zfin.org/ZDB-GENE-040817-1
	grem1a	Yang Y, Zeng Q-S, Zou M, Zeng J, Nie J, Chen D and Gan H-T (2021) Targeting Gremlin 1 Prevents Intestinal Fibrosis Progression by Inhibiting the Fatty Acid Oxidation of Fibroblast Cells. Front. Pharmacol. 12:663774. doi: 10.3389/fphar.2021.663774
Inmune related	masp1	Dobó J, Schroeder V, Jenny L, Cervenak L, Závodszky P, Gál P. Multiple roles of complement MASP-1 at the interface of innate immune response and coagulation. Mol Immunol. 2014 Oct;61(2):69-78. doi: 10.1016/j.molimm.2014.05.013. Epub 2014 Jun 14. PMID: 24935208.
	fgl2	Wang C, Sun H, Wang R, Ma X, Sun Y. FGL2: A new target molecule for coagulation and immune regulation in infectious disease. Int Immunopharmacol. 2024 Dec 25;143(Pt 3):113505. doi: 10.1016/j.intimp.2024.113505. Epub 2024 Nov 1. PMID: 39488038.
	COLEC10	Zhang M, Jing Y, Xu W, Shi X, Zhang W, Chen P, Cao X, Han X, Duan X, Ren J. The C-type lectin COLEC10 is predominantly produced by hepatic stellate cells and involved in the pathogenesis of liver fibrosis. Cell Death Dis. 2023 Nov 30;14(11):785. doi: 10.1038/s41419-023-06324-8. PMID: 38036508; PMCID: PMC10689734.
	tnfsf14	Wu Y, Zhan S, Chen L, Sun M, Li M, Mou X, Zhang Z, Xu L, Xu Y. TNFSF14/LIGHT promotes cardiac fibrosis and atrial fibrillation vulnerability via PI3Kγ/SGK1 pathway-dependent M2 macrophage polarisation. J Transl Med. 2023 Aug 14;21(1):544. doi: 10.1186/s12967-023-04381-3. PMID: 37580750; PMCID: PMC10424430.
Myofibroblasts	acta2	Rockey DC, Weymouth N, Shi Z. Smooth muscle α actin (Acta2) and myofibroblast function during hepatic wound healing. PLoS One. 2013 Oct 29;8(10):e77166. doi: 10.1371/journal.pone.0077166. PMID: 24204762; PMCID: PMC3812165.
	desmb	Ballardini, G., Fallani, M., Biagini, G. et al. Desmin and actin in the identification of Ito cells and in monitoring their evolution to myofibroblasts in experimental liver fibrosis. Virchows Archiv B Cell Pathol 56, 45–49 (1988). https://doi.org/10.1007/BF02890000
	cald1b	Guerrero-Juarez, C.F., Dedhia, P.H., Jin, S. et al. Single-cell analysis reveals fibroblast heterogeneity and myeloid-derived adipocyte progenitors in murine skin wounds. Nat Commun 10, 650 (2019). https://doi.org/10.1038/s41467-018-08247-x
	mylkb	Zhang D, Zou X, He M, Sun S, Yu A, Shi J, Ouyang T, Lin X, Yang H, Bai L, Sun K, Shi J, Wu F, Xie W, Li J, Xie F. Elucidating a Myofibroblast-dominated Fibrotic Niche in Crohn's Disease-associated Fibrostenosis Through High-resolution Spatial Transcriptomics. Cell Mol Gastroenterol Hepatol. 2025 Dec 2;20(5):101701. doi: 10.1016/j.jcmgh.2025.101701. Epub ahead of print. PMID: 41344440; PMCID: PMC1…
	pdlim3a	Moita MR, Silva MM, Diniz C, Serra M, Hoet RM, Barbas A and Simão D (2022) Transcriptome and proteome profiling of activated cardiac fibroblasts supports target prioritization in cardiac fibrosis. Front. Cardiovasc. Med. 9:1015473. doi: 10.3389/fcvm.2022.1015473
