# Supplementary material for: The microglia-derived protein Sema4ab attenuates regenerative neurogenesis after spinal cord injury in zebrafish
Source: PLoS Biol. 2026 Jun 18;24(6):e3003865. doi: 10.1371/journal.pbio.3003865 (PMC13309017; doi:10.1371/journal.pbio.3003865)
Supplement: S5 Data — (XLSX) [file pbio.3003865.s028.xlsx]

## Sheet: Fig8C (4 hpl) 
4 hpl
		CP values							IL1b
	I	II	III							CP Average	b actin	ΔCp	ΔΔCp	2^-ΔΔCp
gControl b-actin	19.78	18.35	21.16							I	I	I	I	I
	19.8	18.57	21.62						gControl	23.9133	19.85	4.06333	0	1
	19.97	18.68	21.39						gSema4ab	24.1	20.0033	4.09667	0.0333333	0.97716
										II	II	II	II	II
gSema4ab b-actin	19.98	20.65	22.02						gControl	21.3933	18.5333	2.86	0	1
	19.9	20.74	21.705						gSema4ab	24.0167	20.7433	3.27333	0.413333	0.750886
	20.13	20.84	21.39							III	III	III	III	III
									gControl	26.2133	21.39	4.82333	0	1
gControl il1b	23.91	21.13	26.32						gSema4ab	26.62	21.705	4.915	0.0916667	0.938438
	23.84	21.52	25.96
	23.99	21.53	26.36
gSema4ab il1b	24.05	23.73	Undeterm
	24.13	24.14	26.53						Tnfa
	24.12	24.18	26.71							CP Average	b actin	ΔCp	ΔΔCp	2^-ΔΔCp
										I	I	I	I	I
gControl tnfa	27.82	26.6	33.23						gControl	27.7133	19.85	7.86333	0	1
	27.51	26.55	Undeterm						gSema4ab	28.13	20.0033	8.12667	0.263333	0.833161
	27.81	26.77	32.94							II	II	II	II	II
									gControl	26.64	18.5333	8.10667	0	1
gSema4ab tnfa	27.85	28.59	32.65						gSema4ab	28.3767	20.7433	7.63333	-0.473333	1.38831
	28.24	27.98	32.96							III	III	III	III	III
	28.3	28.56	Undeterm						gControl	33.085	21.39	11.695	0	1
									gSema4ab	32.805	21.705	11.1	-0.595	1.51047
gControl il6	29.97	29.61	30.98
	30.55	29.67	31.12
	31.06	29.91	31.35
gSema4ab il6	30.09	31.98	31.41						Il6
	29.8	31.97	31.17							CP Average	b actin	ΔCp	ΔΔCp	2^-ΔΔCp
	30.8	31.51	30.87							I	I	I	I	I
									gControl	30.5267	19.85	10.6767	0	1
									gSema4ab	30.23	20.0033	10.2267	-0.45	1.36604
										II	II	II	II	II
									gControl	29.73	18.5333	11.1967	0	1
									gSema4ab	31.82	20.7433	11.0767	-0.12	1.08673
										III	III	III	III	III
									gControl	31.15	21.39	9.76	0	1
									gSema4ab	31.15	21.705	9.445	-0.315	1.24401

## Sheet: Fig8D (24 hpl Pro)
24hpl
		CP values							IL1b
	I	II	III	IV	V					CP Average	b actin	ΔCp	ΔΔCp	2^-ΔΔCp
gControl b-actin	24.01	18.99	18.14	17.77	18.97					I	I	I	I	I
	23.86	18.95	17.98	17.9	18.78				gControl	27.9967	23.9	4.09667	0	1
	23.83	18.85	17.95	17.64	18.63				gSema4ab	27.4433	20.82	6.62333	2.52667	0.173539
										II	II	II	II	II
gSema4ab b-actin	20.71	19.83	17.66	19.14	18.9				gControl	27.7067	18.93	8.77667	0	1
	20.81	19.81	17.56	19.09	19.29				gSema4ab	29.17	19.8	9.37	0.593333	0.66281
	20.94	19.76	17.75	19.14	19.05					III	III	III	III	III
									gControl	25.4367	18.0233	7.41333	0	1
gControl il1b	28.04	27.77	25.52	28.21	26.55				gSema4ab	28.5567	17.6567	10.9	3.48667	0.089209
	28.12	27.62	25.45	28.26	26.61					IV	IV	IV	IV	IV
	27.83	27.73	25.34	28.33	26.33				gControl	28.2667	17.77	10.4967	0	1
									gSema4ab	30.1133	19.1233	10.99	0.493333	0.710382
gSema4ab il1b	27.55	29.1	28.36	29.91	27.09					V	V	V	V	V
	27.22	29.25	28.52	30.29	27.31				gControl	26.4967	18.7933	7.70333	0	1
	27.56	29.16	28.79	30.14	27.2				gSema4ab	27.2	19.08	8.12	0.416667	0.749154
gControl tnfa	30.05	28.67	27.66	28.13
	31.05	28.47	27.71	28.22					Tnfa
	31.36	28.69	27.65	27.98						CP Average	b actin	ΔCp	ΔΔCp	2^-ΔΔCp
										I	I	I	I	I
gSema4ab tnfa	29.02	30.94	31.66	31.25					gControl	30.82	23.9	6.92	0	1
	29.5	30.94	32.16	31.05					gSema4ab	29.3567	20.82	8.53667	1.61667	0.326088
	29.55	29.69	32.51	31.2						II	II	II	II	II
									gControl	28.61	18.93	9.68	0	1
gControl il6	31.21	31.9	34.06	33.14					gSema4ab	30.5233	19.8	10.7233	1.04333	0.485205
	31.52	32.64	33.7	32.49						III	III	III	III	III
	31.63	32.88	33.71	34.04					gControl	27.6733	18.0233	9.65	0	1
									gSema4ab	32.11	17.6567	14.4533	4.80333	0.035814
gSema4ab il6	30.05	34.82	35.01	35.27						VI	VI	VI	VI	VI
	30.76	34.53	34.56	35.29					gControl	28.11	17.77	10.34	0	1
	30.7	37	34.01	36.57					gSema4ab	31.1667	19.1233	12.0433	1.70333	0.307076
									Il6
										CP Average	b actin	ΔCp	ΔΔCp	2^-ΔΔCp
		CP values								I	I	I	I	I
	I	II	III	IV					gControl	31.4533	23.9	7.55333	0	1
gControl b-actin	24.93	16.54	18.14	17.77					gSema4ab	30.5033	20.82	9.68333	2.13	0.228458
	25.26	16.89	17.98	17.9						II	II	II	II	II
	25.16	17	17.95	17.64					gControl	32.4733	18.93	13.5433	0	1
									gSema4ab	35.45	19.8	15.65	2.10667	0.232183
gSema4ab b-actin	20.96	16.76	17.66	19.14						III	III	III	III	III
	20.7	16.77	17.56	19.09					gControl	33.8233	18.0233	15.8	0	1
	20.97	16.85	17.75	19.14					gSema4ab	34.5267	17.6567	16.87	1.07	0.476319
										IV	IV	IV	IV	IV
gControl saa	27.48	29.9	25.66						gControl	33.2233	17.77	15.4533	0	1
	27.5	29.87	25.46						gSema4ab	35.71	19.1233	16.5867	1.13333	0.455861
	27.22	29.79	25.36
gSema4ab saa	25.82	30.71	28.43						saa
	25.78	30.57	28.66							CP Average	b actin	ΔCp	ΔΔCp	2^-ΔΔCp
	25.8	30.7	28.44							I	I	I	I	I
									gControl	27.4	25.1167	2.28333	0	1
gControl il11b	32.48	29.61	30.29	30.58					gSema4ab	25.8	20.8767	4.92333	2.64	0.160428
	31.86	29.57	30.25	30.5						II	II	II	II	II
	32.93	29.42	30.52	30.16					gControl	29.8533	16.81	13.0433	0	1
									gSema4ab	30.66	16.7933	13.8667	0.823333	0.565135
gSema4ab il11b	30.57	29.66	30.88	32.52						III	III	III	III	III
	30.02	29.75	30.16	32.48					gControl	25.4933	18.0233	7.47	0	1
	30.45	29.61	30.82	32.65					gSema4ab	28.51	17.6567	10.8533	3.38333	0.095833
									Il11b
										CP Average	b actin	ΔCp	ΔΔCp	2^-ΔΔCp
										I	I	I	I	I
									gControl	32.4233	25.1167	7.30667	0	1
									gSema4ab	30.3467	20.8767	9.47	2.16333	0.22324
										II	II	II	II	II
									gControl	29.5333	16.81	12.7233	0	1
									gSema4ab	29.6733	16.7933	12.88	0.156667	0.897095
										III	III	III	III	III
									gControl	30.3533	18.0233	12.33	0	1
									gSema4ab	30.62	17.6567	12.9633	0.633333	0.644685
										IV	IV	IV	IV	IV
									gControl	30.4133	17.77	12.6433	0	1
									gSema4ab	32.55	19.1233	13.4267	0.783333	0.581023

## Sheet: Fig8E (24 hpl Anti)
24hpl									Tgfb1a
		CP values								CP Average	b actin	ΔCp	ΔΔCp	2^-ΔΔCp
	I	II	III	IV	V	VI				I	I	I	I	I
gControl b-actin	24.93	18.14	17.77	16.54	18.97	21.03			gControl	32.5033	25.1167	7.38667	0	1
	25.26	17.98	17.9	16.89	18.78	20.75			gSema4ab	28.7433	20.8767	7.86667	0.48	0.716978
	25.16	17.95	17.64	17	18.63	20.82				II	II	II	II	II
									gControl	27.4133	18.0233	9.39	0	1
gSema4ab b-actin	20.96	17.66	19.14	16.76	18.9	20.91			gSema4ab	27.22	17.6567	9.56333	0.173333	0.886791
	20.7	17.56	19.09	16.77	19.29	20.68				III	III	III	III	III
	20.97	17.75	19.14	16.85	19.05	21.46			gControl	27.36	17.77	9.59	0	1
									gSema4ab	28.91	19.1233	9.78667	0.196667	0.872564
gControl tgfb1a	32.73	27.24	27.45	26.01						IV	IV	IV	IV	IV
	32.81	27.5	27.28	26.37					gControl	26.29	18.7933	7.49667	0	1
	31.97	27.5	27.35	26.49					gSema4ab	27.08	19.08	8	0.503333	0.705475
gSema4ab tgfb1a	28.82	27.3	28.82	27.01
	28.69	27.17	28.92	26.84
	28.72	27.19	28.99	27.39
gControl tgfb3	32.93			25.2	28.03	26.71			Tgfb3
	33.73			25.17	28.98	26.77				CP Average	b actin	ΔCp	ΔΔCp	2^-ΔΔCp
	33.63			24.97	28.39	26.59				I	I	I	I	I
									gControl	33.43	25.1167	8.31333	0	1
gSema4ab tgfb3	27.74			24.15	27.73	26.01			gSema4ab	27.6833	20.8767	6.80667	-1.50667	2.84153
	27.6			24.75	27.16	25.84				IV	IV	IV	IV	IV
	27.71			24.45	27.44	25.69			gControl	25.1133	16.81	8.30333	0	1
									gSema4ab	24.45	16.7933	7.65667	-0.646667	1.56555
										V	V	V	V	V
									gControl	28.4667	18.7933	9.67333	0	1
									gSema4ab	27.445	19.08	8.365	-1.30833	2.47655
										VI	VI	VI	VI	VI
									gControl	26.79	20.8667	5.92333	0	1
									gSema4ab	25.8467	21.0167	4.83	-1.09333	2.13366
