# Supplementary material for: The microglia-derived protein Sema4ab attenuates regenerative neurogenesis after spinal cord injury in zebrafish
Source: PLoS Biol. 2026 Jun 18;24(6):e3003865. doi: 10.1371/journal.pbio.3003865 (PMC13309017; doi:10.1371/journal.pbio.3003865)
Supplement: S6 Data — (XLSX) [file pbio.3003865.s029.xlsx]

## Sheet: S4 Fig
	Ⅰ	AVERAGE
b actin gControl	18.6814	18.8138				Gene1	b actin		ΔCp		Value for delta calculation		ΔΔCp		2^-ΔΔCp
	18.3705				Sema4ab	Ⅰ	Ⅰ		Ⅰ		Ⅰ		Ⅰ		Ⅰ
	19.3895				gControl	25.8236	18.8138		7.00978		7.00978		0		1
b actin gSema4ab	19.7617	19.0802			gSema4ab	27.1369	19.0802		8.05671		7.00978		1.04692		0.483999
	18.6826
	18.7964
sema4ab gControl	26.0782	25.8236
	25.8713
	25.5213
sema4ab gSema4ab	27.97	27.1369
	26.4077
	27.033

## Sheet: S5 Fig
	3hpHS		8hpHS		16hpHS		24hpHS
b-actin control	17.96		17.26		17.51		18.13
	17.94		17.21		17.65		18.11
	17.64		17.51		17.71		17.75
b-actin HS	18.83		17.75		17.7		18.31
	18.49		17.79		17.66		18.37
	18.33		17.75		17.73		18.36
sema4ab control	32.04		23.99		23.23		24.34
	22.81		23.97		23.07		23.73
	22.63		23.88		23.05		Undeterm
sema4ab HS	21.1		17.13		18.76		24.02
	21.23		17.47		18.78		24.18
	21.07		17.29		18.65		24.04
	average	b actin	ΔCp	0 mean (calibrator)	ΔΔCp			2^-ΔΔCp
sema4ab 3hphs	Ⅰ	Ⅰ	Ⅰ		Ⅰ			Ⅰ
ctrl 3hphs	25.8267	17.8467	7.98	7.98	0			1
sema4ab 3hphs	21.1333	18.55	2.58333	7.98	-5.39667			42.1268
	average	b actin	ΔCp	0 mean (calibrator)	ΔΔCp			2^-ΔΔCp
sema4ab	Ⅰ	Ⅰ	Ⅰ		Ⅰ			Ⅰ
ctrl 8hphs	23.9467	17.3267	6.62	6.62	0			1
sema4ab 8hphs	17.2967	17.7633	-0.466667	6.62	-7.08667			135.925
	average	b actin	ΔCp	0 mean (calibrator)	ΔΔCp			2^-ΔΔCp
sema4ab	Ⅰ	Ⅰ	Ⅰ		Ⅰ			Ⅰ
ctrl 16hphs	23.1167	17.6233	5.49333	5.49333	0			1
sema4ab 16hphs	18.73	17.6967	1.03333	5.49333	-4.46			22.0087
	average	b actin	ΔCp	0 mean (calibrator)	ΔΔCp			2^-ΔΔCp
sema4ab 24hphs	Ⅰ	Ⅰ	Ⅰ		Ⅰ			Ⅰ
ctrl 24hphs	24.036	17.9967	6.03933	6.03933	0			1
sema4ab 24hphs	24.08	18.3467	5.73333	6.03933	-0.306			1.23628

## Sheet: S6 Fig
	Ⅰ	AVERAGE
b actin gControl	16.6125	16.5305			Gene	b actin		ΔCp		Value for delta calculation		ΔΔCp		2^-ΔΔCp
	16.4849			b1a	Ⅰ	Ⅰ		Ⅰ		Ⅰ		Ⅰ		Ⅰ
	16.4941			gControl	24.22	16.5305		7.68949		7.68949		0		1
b actin gPlxnb1a	14.6257	14.6359		gPlxnb1a	23.0316	14.6359		8.39571		7.68949		0.706219		0.612924
	14.7496
	14.5325
plxnb1a gControl	24.2925	24.22
	24.0738
	24.2936
plxnb1a gPlxnb1a	22.9862	23.0316
	23.1243
	22.9844
					Gene	b actin		ΔCp		ΔCp		ΔΔCp		2^-ΔΔCp
	Ⅰ	AVERAGE		b1b	Ⅰ	Ⅰ		Ⅰ		Ⅰ		Ⅰ		Ⅰ
b actin gControl	14.6191	14.3901		gControl	23.3397	14.3901		8.94961		8.94961		0		1
	14.2541			gPlxnb1b	24.3126	14.4781		9.83448		8.94961		0.884873		0.541535
	14.2971
b actin gPlxnb1b	14.5431	14.4781
	14.368
	14.5232
plxnb1b gControl	23.3494	23.3397
	23.2929
	23.377
plxnb1b gPlxnb1b	24.3574	24.3126
	24.3979
	24.1824

## Sheet: S8 Fig
	Ⅰ	AVERAGE			ⅠⅠ	AVERAGE			ⅠⅠⅠ	AVERAGE
b actin control	12.9751	12.9149		b actin control	13.2048	13.0834		b actin control	12.9749	12.9453
	12.931				13.1041				12.8991
	12.8385				12.9415				12.962
b actin exp	13.1181	12.9828		b actin exp	12.9846	12.8789		b actin exp	13.2992	13.2203
	12.9079				12.8534				13.1632
	12.9225				12.7987				13.1985
il1b control	23.8962	23.9577		il1b control	24.0153	23.9531		il1b control	24.1698	24.0197
	24.0016				23.9532				23.8888
	23.9752				23.8908				24.0004
il1b exp	24.2967	24.2356		il1b exp	23.978	24.0625		il1b exp	23.9004	23.9158
	24.2038				24.1225				23.8968
	24.2062				24.0871				23.9501
tnfa control	22.7985	22.9393		tnfa control	28.9284	28.8528		tnfa control	29.1717	29.0594
	23.1058				28.6391				28.6374
	22.9135				28.9909				29.369
tnfa exp	22.6323	22.6327		tnfa exp	29.1215	28.9312		tnfa exp	28.6748	28.6174
	22.5601				28.9144				28.5736
	22.7058				28.7577				28.6039
il6 control	30.6402	30.7414		il6 control	31.2982	31.1977		il6 control	31.6316	31.6109
	30.3857				31.4556				31.7856
	31.1982				30.8392				31.4155
il6 exp	31.2963	31.5749		il6 exp	31.2272	30.7581		il6 exp	31.9956	32.0906
	31.5512				30.6887				32.33
	31.8772				30.3584				31.9463
tgfb3 control	22.9052	22.595		tgfb3 control	23.3705	23.3107		tgfb3 control	23.8027	23.7981
	22.7378				23.3293				23.7927
	22.142				23.2324				23.7991
tgfb3 exp	22.5845	22.5104		tgfb3 exp	23.497	23.4531		tgfb3 exp	23.6479	23.5414
	22.4744				23.3789				23.5069
	22.4722				23.4835				23.4694
Ⅰ
	Gene1	b actin		ΔCp		Value for delta calculation		ΔΔCp		2^-ΔΔCp
il1b	Ⅰ	Ⅰ		Ⅰ		Ⅰ		Ⅰ		Ⅰ
Control	23.9577	12.9149		11.0428		11.0428		0		1
Exp	24.2356	12.9828		11.2528		11.0428		0.20997		0.864555
	Gene2	b actin		ΔCp		ΔCp		ΔΔCp		2^-ΔΔCp
tnfa	Ⅰ	Ⅰ		Ⅰ		Ⅰ		Ⅰ		Ⅰ
Control	22.9393	12.9149		10.0244		10.0244		0		1
Exp	22.8327	12.9828		9.8499		10.0244		-0.174489		1.12856
	Gene3	b actin		ΔCp		ΔCp		ΔΔCp		2^-ΔΔCp
ll6	Ⅰ	Ⅰ		Ⅰ		Ⅰ		Ⅰ		Ⅰ
Control	30.7414	12.9149		17.8265		17.8265		0		1
Exp	31.5749	12.9828		18.5921		17.8265		0.765541		0.588233
	Gene4	b actin		ΔCp		ΔCp		ΔΔCp		2^-ΔΔCp
tgfb3	Ⅰ	Ⅰ		Ⅰ		Ⅰ		Ⅰ		Ⅰ
Control	22.595	12.9149		9.68012		9.68012		0		1
Exp	22.5104	12.9828		9.52754		9.68012		-0.152586		1.11156
ⅠⅠ
	Gene1	b actin		ΔCp		Value for delta calculation		ΔΔCp		2^-ΔΔCp
il1b	Ⅰ	Ⅰ		Ⅰ		Ⅰ		Ⅰ		Ⅰ
Control	23.9531	13.0834		10.8697		10.8697		0		1
Exp	24.0625	12.8789		11.1836		10.8697		0.313918		0.804454
	Gene2	b actin		ΔCp		ΔCp		ΔΔCp		2^-ΔΔCp
tnfa	Ⅰ	Ⅰ		Ⅰ		Ⅰ		Ⅰ		Ⅰ
Control	28.8528	13.0834		15.7694		15.7694		0		1
Exp	28.9312	12.8789		16.0523		15.7694		0.282937		0.821916
	Gene3	b actin		ΔCp		ΔCp		ΔΔCp		2^-ΔΔCp
ll6	Ⅰ	Ⅰ		Ⅰ		Ⅰ		Ⅰ		Ⅰ
Control	31.1977	13.0834		18.1142		18.1142		0		1
Exp	30.7581	12.8789		17.8792		18.1142		-0.235019		1.17692
	Gene4	b actin		ΔCp		ΔCp		ΔΔCp		2^-ΔΔCp
tgfb3	Ⅰ	Ⅰ		Ⅰ		Ⅰ		Ⅰ		Ⅰ
Control	23.3107	13.0834		10.2273		10.2273		0		1
Exp	23.4531	12.8789		10.5742		10.2273		0.34692		0.786261
ⅠⅠⅠ
	Gene1	b actin		ΔCp		Value for delta calculation		ΔΔCp		2^-ΔΔCp
il1b	Ⅰ	Ⅰ		Ⅰ		Ⅰ		Ⅰ		Ⅰ
Control	24.0197	12.9453		11.0743		11.0743		0		1
Exp	23.9158	13.2203		10.6955		11.0743		-0.37882		1.30028
	Gene2	b actin		ΔCp		ΔCp		ΔΔCp		2^-ΔΔCp
tnfa	Ⅰ	Ⅰ		Ⅰ		Ⅰ		Ⅰ		Ⅰ
Control	29.0594	12.9453		16.114		16.114		0		1
Exp	28.8174	13.2203		15.5972		16.114		-0.516883		1.43086
	Gene3	b actin		ΔCp		ΔCp		ΔΔCp		2^-ΔΔCp
ll6	Ⅰ	Ⅰ		Ⅰ		Ⅰ		Ⅰ		Ⅰ
Control	31.6109	12.9453		18.6656		18.6656		0		1
Exp	32.0906	13.2203		18.8704		18.6656		0.204767		0.867679
	Gene4	b actin		ΔCp		ΔCp		ΔΔCp		2^-ΔΔCp
tgfb3	Ⅰ	Ⅰ		Ⅰ		Ⅰ		Ⅰ		Ⅰ
Control	23.7981	12.9453		10.8528		10.8528		0		1
Exp	23.5414	13.2203		10.3211		10.8528		-0.53166		1.44559

## Sheet: S9 Fig
		Ⅰ	AVERAGE			Gene	b actin		ΔCp		Value for delta calculation		ΔΔCp		2^-ΔΔCp
	b actin gControl	17.8036	17.9085		tgfb3	Ⅰ	Ⅰ		Ⅰ		Ⅰ		Ⅰ		Ⅰ
		18.1961			Control	23.6477	17.9085		5.7392		5.7392		0		1
		17.7258			gTgfb3	25.8687	18.2134		7.65531		5.7392		1.91611		0.264968
	b actin gTgfb3	18.4282	18.2134
		18.3029
		17.9091
	tgfb3 gControl	23.7299	23.6477
		23.5517
		23.6615
	tgfb3 gTgfb3	25.7726	25.8687
		25.7443
		26.0892

## Sheet: S10 Fig
csf1ra/b																						Gene1	b actin		ΔCp		Value for delta calculation		ΔΔCp		2^-ΔΔCp			Gene1	b actin		ΔCp		Value for delta calculation		ΔΔCp		2^-ΔΔCp
	Ⅰ	AVERAGE			ⅠⅠ	AVERAGE			ⅠⅠⅠ	AVERAGE			ⅠV	AVERAGE			V	AVERAGE			tgfb3	Ⅰ	Ⅰ		Ⅰ		Ⅰ		Ⅰ		Ⅰ		tgfb3	ⅠV	ⅠV		ⅠV		ⅠV		ⅠV		ⅠV
b actin WT	15.397	15.3971		b actin WT	15.209	15.1417		b actin WT	15.6004	15.7652		b actin WT	16.243	16.4937		b actin WT	17.087	17.3357			WT	24.6758	15.3971		9.27871		9.27871		0		1		WT	24.9077	16.4937		8.414		8.414		0		1
	15.369				15.0719				15.8079				16.593				17.437				mut	26.2325	18.3272		7.90534		9.27871		-1.37336		2.59074		mut	24.7983	16.714		8.08433		8.414		-0.329667		1.25672
	15.4252				15.1444				15.8874				16.645				17.483
b actin mut	18.3525	18.3272		b actin mut	15.3889	15.2747		b actin mut	16.7905	16.7766		b actin mut	16.464	16.714		b actin mut	19.027	18.872				Gene1	b actin		ΔCp		Value for delta calculation		ΔΔCp		2^-ΔΔCp			Gene1	b actin		ΔCp		Value for delta calculation		ΔΔCp		2^-ΔΔCp
	18.3301				15.1552				16.7457				16.814				18.667				tgfb3	ⅠⅠ	ⅠⅠ		ⅠⅠ		ⅠⅠ		ⅠⅠ		ⅠⅠ		tgfb3	V	V		V		V		V		V
	18.2989				15.2801				16.7938				16.864				19.077				WT	23.7497	15.1417		8.60792		8.60792		0		1		WT	26.8757	17.3357		9.54		9.5387		0		1
tgfb3 WT	24.6886	24.6758		tgfb3 WT	23.7507	23.7497		tgfb3 WT	25.5259	25.4706		tgfb3 WT	24.708	24.9077		tgfb3 WT	26.626	26.8757			mut	23.4225	15.2747		8.14775		8.60792		-0.460167		1.3757		mut	27.1323	18.872		8.26033		9.5387		-1.27837		2.42564
	24.6542				23.7505				25.5155				24.858				26.976
	24.6845				23.7478				25.3704				25.157				27.025					Gene1	b actin		ΔCp		Value for delta calculation		ΔΔCp		2^-ΔΔCp
tgfb3 mutant	26.2155	26.2325		tgfb3 mutant	23.3608	23.4225		tgfb3 mutant	24.7628	24.5878		tgfb3 mutant	24.548	24.7983		tgfb3 mutant	26.882	27.1323			tgfb3	ⅠⅠⅠ	ⅠⅠⅠ		ⅠⅠⅠ		ⅠⅠⅠ		ⅠⅠⅠ		ⅠⅠⅠ
	26.2269				23.3882				24.4516				24.898				27.232				WT	25.4706	15.7652		9.70538		9.70538		0		1
	26.2552				23.5184				24.5491				24.949				27.283				mut	24.5878	15.7652		8.82258		9.70538		-0.882799		1.84395
gTnfrsfr1a
	Ⅰ	AVERAGE			ⅠⅠ	AVERAGE			ⅠⅠⅠ	AVERAGE					Gene1	b actin		ΔCp		Value for delta calculation		ΔΔCp		2^-ΔΔCp
b actin control	17.246	17.1164		b actin control	17.4541	17.3606		b actin control	15.9808	15.9833				tgfb3	Ⅰ	Ⅰ		Ⅰ		Ⅰ		Ⅰ		Ⅰ
	16.9805				17.4077				15.9667					gControl	26.1596	17.1164		9.04314		9.04314		0		1
	17.1228				17.22				16.0022					gTnfr	25.9098	17.0021		8.90765		9.04314		-0.13549		1.09847
b actin exp	17.0136	17.0021		b actin exp	16.6532	16.5494		b actin exp	16.553	16.4161
	16.997				16.5171				16.3771						Gene1	b actin		ΔCp		Value for delta calculation		ΔΔCp		2^-ΔΔCp
	16.9958				16.4777				16.3182					tgfb3	ⅠⅠ	ⅠⅠ		ⅠⅠ		ⅠⅠ		ⅠⅠ		ⅠⅠ
tgfb3 control	26.2307	26.1596		tgfb3 control	30.8414	30.9663		tgfb3 control	24.7609	24.9097				gControl	30.9663	17.3606		13.6057		13.6057		0		1
	26.1976				31.2006				25.0764					gTnfr	29.4709	16.5494		12.9215		13.6057		-0.684164		1.60677
	26.0503				30.857				24.892
tgfb3 exp	25.9223	25.9098		tgfb3 exp	29.5034	29.4709		tgfb3 exp	25.955	26.0521					Gene1	b actin		ΔCp		Value for delta calculation		ΔΔCp		2^-ΔΔCp
	25.9149				29.7953				26.009					tgfb3	ⅠⅠⅠ	ⅠⅠⅠ		ⅠⅠⅠ		ⅠⅠⅠ		ⅠⅠⅠ		ⅠⅠⅠ
	25.8921				29.114				26.1923					gControl	24.9097	15.9833		8.92649		8.92649		0		1
														gTnfr	26.0521	16.4161		9.63599		8.92649		0.709498		0.611533
YVAD
	Ⅰ	AVERAGE			ⅠⅠ	AVERAGE			ⅠⅠⅠ	AVERAGE
b actin DMSO	20.55	20.61		b actin DMSO	16.3905	16.3798		b actin DMSO	19.9132	19.9861					Gene1	b actin		ΔCp		Value for delta calculation		ΔΔCp		2^-ΔΔCp
	20.61				16.3427				20.079					tgfb3	Ⅰ	Ⅰ		Ⅰ		Ⅰ		Ⅰ		Ⅰ
	20.67				16.4063				19.9662					Control	26.77	20.61		6.16		6.16		0		1
b actin YVAD	19.94	20.1833		b actin YVAD	15.5879	15.5932		b actin YVAD	20.1421	20.1693				YVAD	26.4367	20.1833		6.25333		6.16		0.0933333		0.937354
	20.3				15.6075				20.1446
	20.31				15.5842				20.2212						Gene1	b actin		ΔCp		Value for delta calculation		ΔΔCp		2^-ΔΔCp
tgfb3 DMSO	26.88	26.77		tgfb3 DMSO	24.5338	24.6083		tgfb3 DMSO	26.4313	26.67				tgfb3	ⅠⅠ	ⅠⅠ		ⅠⅠ		ⅠⅠ		ⅠⅠ		ⅠⅠ
	26.95				24.5687				26.6985					Control	24.6083	16.3798		8.22845		8.22845		0		1
	26.48				24.7224				26.8802					YVAD	23.8247	15.5932		8.23142		8.22845		0.00297228		0.997942
tgfb3 YVAD	26.17	26.4367		tgfb3 YVAD	23.8301	23.8247		tgfb3 YVAD	26.4214	26.7667
	26.42				23.7999				26.8722						Gene1	b actin		ΔCp		Value for delta calculation		ΔΔCp		2^-ΔΔCp
	26.72				23.8439				27.0064					tgfb3	ⅠⅠⅠ	ⅠⅠⅠ		ⅠⅠⅠ		ⅠⅠⅠ		ⅠⅠⅠ		ⅠⅠⅠ
														Control	26.67	19.9861		6.68389		6.68389		0		1
														YVAD	26.7667	20.1693		6.59737		6.68389		-0.0865164		1.0618
